# Supplementary material for: Mapping 50 Years of Sport Psychology–Performance Meta-Analyses: A PRISMA-ScR Scoping Review
Source: Sports (Basel). 2025 Dec 1;13(12):420. doi: 10.3390/sports13120420 (PMC12737111; doi:10.3390/sports13120420)
Supplement: Supplementary file 1 [file sports-13-00420-s001.zip]

Archive with 1 entries (1 files):
- sports-3956636-supplementary.pdf
